# Supplementary material for: Effect of Platelet-Derived Growth Factor C on Mitochondrial Oxidative Stress Induced by High d-Glucose in Human Aortic Endothelial Cells
Source: Pharmaceuticals (Basel). 2022 May 23;15(5):639. doi: 10.3390/ph15050639 (PMC9143891; doi:10.3390/ph15050639)
Supplement: Supplementary file 1 [file pharmaceuticals-15-00639-s001.zip]

Archive with 1 entries (1 files):
- pharmaceuticals-1689509-supplementary.pdf
